# Supplementary material for: A Cell-Based Assay for Measuring Endogenous BcrAbl Kinase Activity and Inhibitor Resistance
Source: PLoS One. 2016 Sep 6;11(9):e0161748. doi: 10.1371/journal.pone.0161748 (PMC5012566; doi:10.1371/journal.pone.0161748)
Supplement: S1 File — Supplementary files containing raw data and protocols from immunoblots performed with the Wes Simple Western (ProteinSimple) system. (ZIP) [file pone.0161748.s008.zip]

Archive with 8 entries (5 files):
- Wes cbz files/
- Wes cbz files/2015-04-30_BN_K562_ProteomicsSamples.cbz
- __MACOSX/
- __MACOSX/Wes cbz files/
- __MACOSX/Wes cbz files/._2015-04-30_BN_K562_ProteomicsSamples.cbz
- Wes cbz files/2015-04-30_BN_K562_ProteomicsSamples_CK.cbz
- __MACOSX/Wes cbz files/._2015-04-30_BN_K562_ProteomicsSamples_CK.cbz
- __MACOSX/._Wes cbz files
